# Supplementary material for: A Benefit of Being Heavier Is Being Strong: a Cross-Sectional Study in Young Adults
Source: Sports Med Open. 2018 Mar 1;4:12. doi: 10.1186/s40798-018-0125-4 (PMC5833324; doi:10.1186/s40798-018-0125-4)
Supplement: Supplementary file 1 — READ ME – medical screening questionnaire for the study "A benefit of being heavier is being strong: a cross-sectional study in young adults". (ZIP 32 kb) [file 40798_2018_125_MOESM1_ESM.zip]

Archive with 2 entries (2 files):
- Additional file 1. medscreening Q DUTCH.doc
- Additional file 1. READ ME - med screening Q.docx
