# Supplementary material for: A Benefit of Being Heavier Is Being Strong: a Cross-Sectional Study in Young Adults
Source: Sports Med Open. 2018 Mar 1;4:12. doi: 10.1186/s40798-018-0125-4 (PMC5833324; doi:10.1186/s40798-018-0125-4)
Supplement: Supplementary file 2 — Data collected for the study "A benefit of being heavier is being strong: a cross-sectional study in young adults". (XLSX 62 kb) [file 40798_2018_125_MOESM2_ESM.xlsx]

## Sheet: Sheet1
PPNR	Age	Gender	BMI	FMI	Nationality	height	weight	FM_KG	FFM_KG	leg1RM	chestRM	VO2_FFM	FFMI	FM_PERCENTAGE	FFM_PERCENTAGE	W_Exercise	hweek	VO2max	Wmax	HRmax	A_instr_att_TOT	A_exp_att_TOT	A_unr_opt_TOT	A_SN_TOT	A_DN_TOT	A_PBC_TOT	A_INT_TOT	A_Intrins_mot_TOT	A_Intro_reg_TOT	A_Amot_TOT	R_instr_att_TOT	R_exp_att_TOT	Rexpatt	R_unr_opt_TOT	R_SN_TOT	R_DN_TOT	R_PBC_TOT	R_INT_TOT	R_Intrins_mot_TOT	R_Intro_reg_TOT	R_Amot_TOT	A1	A2	A14	A17	A18	A4	A5	A20
62	23	F	28.8903	11.2759	Dutch	166.3	79.898	31.1842	48.7138	190	45	59.7514	17.6144	39.03	60.97	0	0	2910.72	243	195	5.8	3.5	3	6.5	2	4	2	1.66667	6	1.75	3.6	2.5	2.5	3	4	2	5	1.66667	1.33333	3	4	7	6	4	6	6	5	4	3
69	23	F	27.7876	11.0762	Dutch	163.3	74.101	29.5367	44.5643	182.5	42.5	39.5098	16.7115	39.86	60.14	2	2.5	1760.73	141	188	6.4	3.5	2	5	4.5	6.5	6.66667	4.66667	6	1.75	5	3.25	3.25	3	4	2	4.5	3.33333	2.66667	4.66667	1.5	6	6	6	7	7	2	2	5
64	19	F	26.7386	7.58307	Dutch	170.6	77.821	22.07	55.751	265	55	47.2677	19.1555	28.36	71.64	1	1.5	2635.22	229	203	6	3	3	6.5	5	3.5	5.66667	5.33333	7	3.25	5.8	4.25	4.25	6	5	3	4	4.33333	4.33333	5.66667	3.75	7	7	2	7	7	5	2	3
65	23	F	26.3676	10.5549	German	175.7	81.398	32.5836	48.8144	142.5	42.5	48.2233	15.8126	40.03	59.97	2	1.5	2353.99	200	188	5.6	4.25	2	6.5	4	5	5.33333	5.33333	6	3.75	4.2	2.25	2.25	2	5	3.5	4	4.33333	4	5	5.25	3	6	5	7	7	6	5	3
46	19	F	26.3156	9.55784	Dutch	172.3	78.124	28.3746	49.7494	160	47.5	49.7618	16.7578	36.32	63.68	3	3	2475.62	205	192	6.6	4	2.5	5.5	5.5	4.5	4.33333	3.33333	7	4.25	6.2	6	6	4	4.5	4	2.5	5	5.66667	5.33333	3	7	7	5	7	7	5	4	5
66	24	F	26.2689	8.01989	German	182	87.013	26.5651	60.4479	235	75	47.6526	18.249	30.53	69.47	6	10	2880.5	237.5	191	6	5.5	5	6	3	7	6.66667	6	6	1.75	6.4	6.5	6.5	6	4	2	7	7	7	6.33333	1	6	6	6	6	6	5	5	6
47	20	F	26.0173	8.94475	Dutch	167.6	73.082	25.1256	47.9564	190	50	52.5417	17.0726	34.38	65.62	1	1	2519.71	235	205	6.4	3.75	4	5	4	4.5	5	3.66667	5.33333	4.75	5.6	4	4	4.5	4.5	2.5	3.5	2.33333	3.66667	5.33333	3.25	6	7	5	7	7	3	4	4
6	27	F	25.7598	9.29535	Dutch	170	74.621	26.8636	47.7574	165	40	56.2501	16.5251	36	64	3	4	2686.36	263	203	6.4	4.25	5	5	5	7	6	5.66667	5.66667	1.5	5	2.75	2.75	3	3.5	2	3.5	4.33333	2.33333	3.66667	3.75	6	6	7	7	6	3	3	6
26	22	F	25.6677	9.92314	Dutch	181	84.09	32.5092	51.5808	157.5	35	#NULL!	15.7446	38.66	61.34	0	0	#NULL!	278	193	5.6	4.5	1.5	5.5	4	4.5	5.66667	5.33333	6.33333	3	3.6	2.75	2.75	1.5	4	2.5	1.5	1	1	1.66667	5	5	6	3	7	7	5	4	5
70	22	F	25.5417	8.39812	Dutch	171.8	75.387	24.7872	50.5998	152.5	65	55.5204	17.1436	32.88	67.12	3.5	4.5	2809.32	225	205	6.8	4.75	3	5.5	5	7	6.33333	4.66667	6.33333	3.75	5.2	3.25	3.25	5	5	2	7	5	4.66667	5.66667	3	7	7	6	7	7	5	4	5
61	23	F	24.7522	9.25733	Dutch	165.8	68.043	25.4481	42.5949	150	35	58.9652	15.4949	37.4	62.6	2	4	2511.62	223	181	6.4	3.5	3.5	5	6	6.5	6	4.33333	6	3.25	5.8	4	4	4	5	4.5	5.5	6	4.66667	5.33333	3	6	7	5	7	7	3	3	5
37	29	F	24.684	8.26913	Perurian/German	165.5	67.61	22.6493	44.9607	100	42.5	40.8324	16.4148	33.5	66.5	3	3	1835.85	175	189	7	7	4	7	4.5	7	7	7	7	1	6.6	5.5	5.5	5	6	5	7	6	5.66667	6	1.75	7	7	7	7	7	7	7	7
23	22	F	24.1028	4.19629	Dutch	170	69.657	12.1273	57.5297	157.5	55	45.0489	19.9065	17.41	82.59	4	5.5	2591.65	237	189	6.6	6.25	4.5	4	5.5	7	7	6.33333	6.33333	1	5.8	4.75	4.75	5	6	3.5	6	5	4.33333	6	2.75	6	6	7	7	7	6	5	7
63	22	F	24.0474	6.93767	German	161.5	62.721	18.095	44.626	207.5	75	57.4497	17.1097	28.85	71.15	5	8	2563.75	216	201	6	5.5	4	4	6	5.5	4.66667	4.66667	6	4.5	6	5	5	6	3.5	4	7	6.66667	6.33333	5.66667	2.25	6	6	6	6	6	7	6	6
22	24	F	23.0618	6.25638	German	168	65.4	17.658	47.5916	155	50	51.8161	16.8621	27	72.77	3.5	5	2466.01	213	188	6.6	5.75	4.5	7	6	6	6.66667	5.66667	6.33333	1.25	5	5.75	5.75	5	5.5	5	5	5.66667	5.33333	5.66667	1.25	6	6	7	7	7	6	5	6
29	19	F	22.8905	7.09684	Dutch	175	69.862	21.7341	48.1279	150	47.5	55.0605	15.7152	31.11	68.89	1	1	2649.95	252	203	5.8	4	3	5	5	5.5	5	5	6	2.5	5.2	4.25	4.25	4	4	3	4	2.66667	4.33333	5.33333	3.25	6	6	5	6	6	5	3	5
16	21	F	22.3098	6.05219	Dutch	169	64.021	17.2857	46.7353	190	47.5	55.4794	16.3633	27	73	3	8	2592.85	225	182	6.8	6	5	6.5	6.5	6.5	6.33333	5.66667	6.66667	2.75	4	3	3	5	4.5	3.5	5	2	2	4.33333	4.75	7	7	6	7	7	6	7	5
34	20	F	21.4083	5.76311	Dutch	175.9	66.239	17.8315	48.4075	145	37.5	50.1076	15.6452	26.92	73.08	3.5	2	2425.58	232	182	6	5	5	4.5	3.5	4	6.33333	5.66667	5.66667	1.5	2.6	3.5	3.5	4	2	1	3.5	3.66667	3.33333	3.33333	4	6	6	6	6	6	5	4	6
15	23	F	21.3406	5.72811	Dutch	170	61.312	16.5542	44.7578	145	40	45.3836	15.4871	27	73	3	1	2031.27	181	205	6.8	6	4	5.5	5	5.5	6.66667	6.33333	6.33333	2.25	6	5.5	5.5	4	6	4	2.5	3.66667	4.33333	6.33333	2.25	7	7	6	7	7	6	5	7
9	24	F	21.1405	5.48345	Dutch	168	59.525	15.4765	44.0485	130	42.5	43.2162	15.6068	26	74	3	6	1903.61	167	199	5.2	3	3	5	5	6	2.33333	3	6.33333	3	3	1.5	1.5	4	2	1	5	1.66667	1	3.33333	5.75	6	6	4	5	5	4	2	5
21	26	F	21.1329	5.87936	Dutch	156	51.1	14.308	37.0322	152.5	37.5	54.7216	15.217	28	72.47	4.5	4.5	2026.46	227	182	6.6	5.5	5	1.5	5	7	7	6.33333	6.33333	1	5	5	5	2	2.5	4	6	3.66667	5.33333	5.33333	1.5	6	6	7	7	7	6	4	7
58	28	F	20.9339	4.51963	Dutch	159.7	53.39	11.5269	41.8631	177.5	67.5	51.2963	16.4143	21.59	78.41	3	4	2147.42	192	162	6.6	6.25	4.5	7	6	5	6	6	7	1.75	6	6	6	4	6	4	7	6.33333	6.66667	6	1.75	7	7	6	6	7	6	6	7
4	26	F	20.9329	6.03447	Dutch	168	58.73	17.0317	41.575	185	45	59.4011	14.7304	29	70.79	3	3	2469.6	232	210	5.8	4.5	4	6	5	5.5	5.66667	5	6	2.25	5.8	5	5	5	6	5	4.5	6	5.66667	5.66667	3	6	6	5	6	6	3	5	5
7	27	F	20.5979	7.00328	Dutch	176	63.804	21.6934	42.1106	117.5	32.5	59.4546	13.5946	34	66	1	1	2503.67	215	196	6.8	5	2	6.5	6	7	6.66667	6.66667	7	1.75	5.4	2.75	2.75	2.5	5.5	1.5	4.5	2	1.66667	3	4.5	7	6	7	7	7	6	4	6
56	21	F	20.4531	6.12365	Dutch	174.7	62.423	18.6894	43.7336	180	55	57.8359	14.3294	29.94	70.06	3.5	3.5	2529.37	205	162	6.8	5.5	5	4	4	6	6	5.66667	6.66667	2	5.6	5.75	5.75	5	3	2	4.5	5.66667	4.66667	5.66667	2.75	7	7	6	7	7	5	5	6
42	29	F	20.4154	7.65375	Perurian	157	50.322	18.8657	31.4563	112.5	27.5	58.6805	12.7617	37.49	62.51	0	0	1845.87	140	166	6.4	4.75	3	7	6	6	5.33333	5.66667	5.66667	2.25	5.2	5	5	4	5	5	6.5	5.33333	6	5	2	6	6	6	7	7	5	4	5
49	19	F	20.0551	4.81323	Dutch	169.8	57.823	13.8775	43.9455	170	40	49.8852	15.2419	24	76	1	1.5	2192.23	212	192	6	4.75	4.5	4	4.5	5.5	6.66667	6	6	1.75	4.6	4	4	3.5	4	3.5	5	3	5	5	3.25	6	6	6	6	6	4	4	6
41	28	F	19.9292	2.9276	Dutch	163	52.95	7.77836	45.1716	157.5	62.5	59.3822	17.0016	14.69	85.31	5.5	8	2682.39	241.2	203	6.2	5.5	5	5.5	5	6	5.66667	6.33333	6.66667	2	5.2	2.75	2.75	4.5	4.5	3	3.5	4.33333	2	5.66667	3	5	7	6	6	7	6	5	6
5	28	F	19.6723	4.73222	Belgian	174	59.697	14.3273	45.3697	160	45	65.2369	14.9854	24	76	3	3	2959.78	254	184	6.6	5.5	5.5	5	5.5	4.5	7	6.33333	7	1.75	4.4	3.75	3.75	5	3	3	1.5	4	4	4	1.75	6	7	6	7	7	5	5	7
19	21	F	19.6202	3.74063	Dutch	175	60.293	11.4557	48.8373	215	57.5	44.4197	15.9469	19	81	4	10	2169.34	204	185	6.4	5.5	5	6	6	7	7	7	7	1.25	5.6	5.5	5.5	5	4.5	1.5	5	5.66667	5.33333	5.66667	2.25	6	6	6	7	7	5	5	6
28	18	F	19.5209	4.70649	Dutch	178	61.85	14.912	46.938	125	52.5	52.2843	14.8144	24.11	75.89	0.5	0.5	2454.12	213	197	6.8	5.25	5	5	4.5	7	5.66667	6	6.33333	1.5	4.8	2.5	2.5	4	4.5	1	3	2	2	4	4	7	7	6	7	7	6	5	6
17	24	F	19.3251	5.19894	Dutch	166	53.06	14.3262	38.7338	150	40	71.9999	14.0564	27	73	3	4	2788.83	225	201	6	5	5	5	6	6	6	6	5.66667	1.25	4.6	2.75	2.75	2.5	2	3.5	3	1	1	4.66667	4	6	6	6	6	6	5	4	6
32	20	F	19.0792	3.96848	German	167	53.21	11.0677	42.1423	125	47.5	53.1689	15.1107	20.8	79.2	1.5	3	2240.66	212	197	6	3.5	3.5	6.5	4	5.5	3.33333	3	6	3.5	4.8	3.5	3.5	3.5	5	5.5	5	4.66667	4.33333	5	3	6	6	5	7	6	4	3	4
3	28	F	18.6056	5.00558	Dutch	168	52.325	14.1278	38.0246	115	35	61.8687	13.4724	27	72.67	4	5	2352.53	204	187	6.8	6.5	6	7	6	7	7	7	7	1.5	5.8	2.75	2.75	3.5	7	3	6.5	6.33333	4	7	4.5	7	7	6	7	7	7	6	7
51	19	F	18.0772	5.09236	Dutch	166.4	50.054	14.1002	35.9538	137.5	27.5	62.846	12.9849	28.17	71.83	8	14	2259.55	200	201	7	6.5	3	7	5.5	7	7	7	7	1.5	5.8	5.5	5.5	2	6	1.5	6	6.66667	6.33333	6.33333	4.25	7	7	7	7	7	6	6	7
43	25	M	37.4755	13.375	Canadian	178.8	119.807	42.7591	77.0479	292.5	110	45.8438	24.1005	35.69	64.31	3	3	3532.17	266	203	6	5	5	6	5.5	6	6.66667	5.33333	6.33333	1.5	6	4	4	4	5	4	5.5	6.33333	5.66667	4.66667	2.25	6	6	6	6	6	5	4	6
53	27	M	28.8503	8.18358	Dutch	180.9	94	26.7806	67.2194	290	132.5	48.6528	20.5408	28.49	71.51	1.5	2	3270.41	275	187	6	6	5	5.5	3	6	6	5.66667	6	2.5	5.33333	5	5	5	5	6	6.5	6	5	6	1.5	6	6	5	7	6	6	6	6
18	20	M	28.0767	6.73841	Dutch	163	74.597	17.9033	56.6937	302.5	107.5	51	21.3383	24	76	2	3	2891.38	231	195	6.8	5.5	2.5	7	5	6	5.33333	6	7	3	5.8	5.5	5.5	5	5	5	6.5	5.33333	5.33333	6	1	7	7	6	7	7	6	5	6
25	27	M	27.8187	4.70886	German	186	95.828	16.2908	79.5372	280	117.5	50.2289	22.9903	17	83	2	2	3995.07	330	197	6.8	6	5	6	5	6.5	6.33333	6.66667	7	1	5.6	3.75	3.75	6	5.5	6.5	6	5	2.66667	3.66667	4.5	7	6	7	7	7	6	6	6
68	23	M	27.4094	3.65094	Dutch	177	85.871	11.438	74.433	290	132.5	56.3639	23.7585	13.32	86.68	5	9	4195.33	336	178	6.4	4.25	4.5	7	7	2	4	5	7	1.5	6	5	5	6	7	6.5	7	7	7	6.66667	1	7	7	5	6	7	3	5	4
59	25	M	25.9454	7.19467	Dutch	172	76.757	21.2847	55.4723	225	90	60.7411	18.7508	27.73	72.27	5	3.5	3369.45	239	197	6.4	5.5	4.5	6	5	5.5	7	6	5.66667	1.5	5.2	5	5	4.5	4.5	5	5.5	5.66667	6	4.66667	2.25	6	6	6	7	7	6	5	6
33	21	M	25.9389	5.45235	German/Turkish	180	84.042	17.6656	66.3764	202.5	65	45.9864	20.4865	21.02	78.98	0	0	3052.41	234	183	5.6	2.25	2.5	5	3	5.5	3	3.33333	4.33333	5.25	5.2	2	2	2.5	5.5	3	4	2.66667	1.66667	4	4.5	6	6	6	5	5	2	2	2
13	22	M	25.8013	7.63718	Dutch	188	91.192	26.9928	63.8344	210	77.5	62.1005	18.0609	29.6	70	0	0	3964.15	300	201	5	3.75	2	5	4	5	2	2.33333	5	3.25	4.2	3.25	3.25	2	5	4.5	4	1.66667	2	4.66667	4.25	6	6	3	5	5	3	4	3
35	20	M	25.2941	5.47616	Dutch	181.8	83.6	18.0994	65.5006	215	80	57.8732	19.8179	21.65	78.35	1	1	3790.73	311	215	6.2	5.25	4	5	5	4	5.66667	5	6	2	5	4.5	4.5	5	4.5	5	4.5	5.66667	5	5.33333	1.75	6	7	6	6	6	6	5	5
60	27	M	24.6671	5.42677	Dutch	184	83.513	18.3729	65.1401	270	120	52.149	19.2404	22	78	5	5	3396.99	276	187	6.8	5.75	5	6.5	5.5	7	6	5.66667	6.33333	1.5	6.2	4.75	4.75	6	6	5	6	7	5.66667	6	1	7	7	6	7	7	7	4	6
45	22	M	24.4739	6.22861	Dutch	174.3	74.353	18.9228	55.4302	197.5	100	49.0161	18.2453	25.45	74.55	5	7	2716.97	254	192	6.2	3.25	4	7	4	2.5	5.33333	3.33333	6.33333	4	7	5.25	5.25	6	7	7	6.5	7	6	7	1	7	7	4	6	7	3	4	3
67	23	M	24.4404	4.1011	Dutch	175.2	75.02	12.5884	62.4316	290	110	47.5887	20.3393	16.78	83.22	2.5	5	2971.04	244	184	6.2	4	5.5	6	3	6	6	4.66667	6	2	6.8	6.75	6.75	6.5	7	6.5	6.5	7	6.66667	6.33333	1	6	7	5	7	6	5	3	5
57	26	M	24.385	5.40371	Dutch	181.9	80.684	17.8796	62.8044	190	130	57.4711	18.9813	22.16	77.84	6	8	3609.44	310	194	7	7	4.5	5.5	5	7	7	7	7	1	6.6	7	7	6	6	4	7	7	7	7	1	7	7	7	7	7	7	7	7
50	21	M	24.3609	3.57375	Dutch	186	84.279	12.3637	71.9153	235	95	62.7055	20.7872	14.67	85.33	3	7	4509.48	330	189	6.4	5.25	5.5	4	5.5	7	6	6	6.66667	1	6.4	4	4	6	4	5	3	6	6	6.33333	2.5	7	6	6	7	6	6	4	6
11	23	M	24.3282	4.35985	Dutch	182	80.231	14.4416	65.7894	265	122.5	55.3902	19.8616	18	82	3	5	3644.09	291	185	6	4.75	3	6	5.5	6	6	5.66667	6	2	5.6	5.5	5.5	4	6	5	7	6	6	5.66667	2.5	6	7	5	6	6	5	4	5
2	23	M	24.2493	5.4273	Dutch	184	81.92	18.3747	63.5453	187.5	80	54.7634	18.7693	22.43	77.57	0.5	1	3479.96	295	203	6	5.5	3	6	5	4	5	5.66667	6	2.75	5.2	5.25	5.25	4	6	6	3.5	5.66667	5.66667	5	2.5	6	6	5	6	7	6	5	6
39	19	M	24.1894	1.43927	German	176.4	75.27	4.47856	70.7914	242.5	110	46.3627	22.7501	5.95	94.05	2	4	3282.08	254	197	5.8	4.75	3	7	4.5	6.5	3	4.33333	6.66667	2.25	5.4	5	5	5	4	5	6.5	6.33333	6	5.66667	2	6	7	3	6	7	5	5	6
24	19	M	23.8637	3.34799	Dutch	189	85.424	11.9594	73.4646	230	95	57.3372	20.5662	14	86	4	6	4212.26	338	197	6.4	5.25	5	5	5.5	7	5.33333	5.66667	5.33333	2	4.8	4.5	4.5	4	5	5	4	3.66667	4.33333	4.33333	3.5	7	6	6	7	6	3	6	6
55	21	M	23.2924	4.17167	Dutch	174.5	70.926	12.7028	58.2232	230	77.5	50.2637	19.1207	17.91	82.09	1.5	2.5	2926.51	254	184	6.6	3.5	5.5	6	2.5	6.5	7	5	6.33333	4.25	5.8	4.5	4.5	5.5	5	1	3.5	2.33333	4	5.66667	3.25	6	7	6	7	7	4	2	4
8	27	M	23.1962	4.15163	Belgian	176	71.445	12.8601	58.5849	225	112.5	56.7073	18.913	18	82	3	3	3322.19	275	188	6.4	5.25	5	6.5	5	7	6.66667	6.66667	7	1	5.2	5.75	5.75	6	7	4	2.5	7	7	6.33333	1	6	6	6	7	7	4	5	6
10	24	M	23.1241	3.46861	Dutch	190	83.478	12.5217	70.9563	200	120	52.0588	19.6555	15	85	2	4	3693.9	295	182	5.8	4.5	3	5.5	5	6	5.33333	4.66667	5.66667	1	6	4.5	4.5	5	5	5	7	6.66667	5.33333	5	1.5	6	6	5	6	6	5	5	5
12	21	M	22.928	3.21706	Dutch/German	180	74.452	10.4233	64.0287	275	95	57.5232	19.762	14	86	4.5	5.5	3683.14	302	185	4.6	4.5	5	7	6	7	5.66667	4.66667	5.66667	1	6.2	6	6	4	7	7	7	7	6.66667	5.66667	1	5	5	2	5	6	6	3	6
54	26	M	22.5251	4.00721	Dutch	185.6	77.593	13.8038	63.7892	185	90	51.2157	18.5179	17.79	82.21	3	6	3267.01	307	190	7	7	6	7	3.5	7	7	7	7	1	6.6	6.25	6.25	6	6.5	3.5	7	7	6.33333	6.33333	1	7	7	7	7	7	7	7	7
14	30	M	22.138	4.0063	Dutch	186	77.001	13.8602	63.1408	230	107.5	57.7683	18.2509	18	82	4	7	3647.54	263	179	6.2	5.25	6.5	5	5	7	7	6.66667	6.33333	1	4.4	3	3	5.5	4.5	3.5	5.5	1	1	4.66667	3	6	6	6	7	6	6	5	5
30	19	M	22.1361	2.00986	Dutch	183	74.456	6.73082	67.7252	220	92.5	65.2652	20.2231	9.04	90.96	2	5	4420.1	350	181	5.6	5.5	5	5	5.5	6	5.66667	5.33333	6	2.75	4.6	5	5	4.5	4	5	5.5	5	5.33333	4.33333	2.5	6	5	5	6	6	6	6	6
31	24	M	22.1175	3.20041	Dutch	185.5	76.107	11.0127	65.0943	237.5	85	65.2293	18.9171	14.47	85.53	2	3	4246.06	333.5	203	5	4.25	5	5.5	3.5	4.5	2.33333	3.66667	6.33333	2.25	3	2	2	4	4	2.5	2	1.33333	1.33333	3.33333	4.25	6	6	2	5	6	7	4	3
52	23	M	21.4658	5.62188	Dutch	184.5	73.07	19.137	53.933	205	57.5	55.7844	15.8439	26.19	73.81	1	1	3008.62	262	194	7	5.75	4.5	7	7	7	7	7	6.66667	1.75	5.6	4.25	4.25	3	5	4	6.5	3.66667	3.33333	5.66667	4.25	7	7	7	7	7	6	5	6
40	18	M	21.452	1.54454	Dutch	174	64.948	4.67626	60.2717	250	82.5	58.6169	19.9074	7.2	92.8	3	6	3532.94	288	184	5.6	4.75	4.5	6	4.5	4	6	5.66667	6	2.5	5.2	4.75	4.75	4	5.5	4	4	4	5.66667	6	3.5	5	5	6	6	6	4	5	5
36	19	M	21.1507	2.59519	Belgian	188.6	75.233	9.23109	66.0019	207.5	62.5	45.5796	18.5555	12.27	87.73	3	4	3008.34	252	193	6.4	5	5.5	7	5.5	6.5	5.33333	5	5.33333	2.75	5.2	4	4	3	3.5	5	4	5	3.66667	5	3.5	6	7	6	6	7	3	5	6
20	23	M	20.9451	1.67929	Dutch	182	69.531	5.56248	63.9685	230	97.5	49.7936	19.3118	8	92	6	12	3185.22	303	169	6.8	5	6	7	6	7	7	5.33333	6.33333	1	5.4	3.75	3.75	5.5	6	5	7	6.33333	3.33333	5	1.25	7	7	6	7	7	7	4	5
1	21	M	20.6931	3.27365	Dutch	173.5	62.291	9.85444	52.4366	230	70	63.0949	17.4195	15.82	84.18	2	4	3308.48	295	212	6.2	4	6	5.5	4	6.5	7	5.33333	6.33333	1	3.6	1.5	1.5	3.5	3.5	3.5	3.5	1	1.33333	2.66667	4.75	5	5	7	7	7	4	2	5
48	20	M	20.083	4.0146	Dutch	182	66.523	13.2979	53.2251	210	67.5	70.4059	16.0684	19.99	80.01	2	3	3747.36	285	203	5.8	4	5	6.5	5.5	6	5.33333	6	6	1.75	4.8	3.75	3.75	4.5	6	5	5	4	3.66667	5.33333	2.5	6	6	6	5	6	6	4	4
27	19	M	19.417	3.12567	Dutch	190	70.391	11.2837	59.1073	180	70	#NULL!	16.3732	16.03	83.97	1	2.5	#NULL!	332.5	194	6.6	6.25	6	6	4.5	7	6	6.66667	6.33333	2.25	4.4	3	3	2.5	3.5	4	4.5	5.33333	3.66667	5	4.75	6	6	7	7	7	6	5	7
[truncated: 67 more columns]
